# Supplementary material for: Establishment and Application of a Triplex Real-Time Reverse-Transcription Polymerase Chain Reaction Assay for Differentiation of PEDV, TGEV and PKV
Source: Vet Sci. 2024 Sep 6;11(9):413. doi: 10.3390/vetsci11090413 (PMC11435592; doi:10.3390/vetsci11090413)
Supplement: Supplementary file 1 [file vetsci-11-00413-s001.zip]

Archive with 1 entries (1 files):
- vetsci-3141339-supplementary.pdf
